# Supplementary material for: Workflow and Short-Term Functional Outcomes in Simultaneous Acute Code Stroke Activation and Stroke Reperfusion Therapy
Source: NeuroSci. 2024 Aug 22;5(3):291–300. doi: 10.3390/neurosci5030023 (PMC11469737; doi:10.3390/neurosci5030023)
Supplement: Supplementary file 1 [file neurosci-05-00023-s001.zip]

Archive with 1 entries (1 files):
- neurosci-3140866-supplementary.pdf
